# Supplementary material for: Molecular detection and genotyping of intestinal protozoa from different biogeographical regions of Colombia
Source: PeerJ. 2020 Mar 9;8:e8554. doi: 10.7717/peerj.8554 (PMC7067185; doi:10.7717/peerj.8554)
Supplement: Supplemental Information 2 [file peerj-08-8554-s002.zip]

Archive with 48 entries (47 files):
- Giardia sequences/
- Giardia sequences/13_gdh.txt
- Giardia sequences/15_gdh.txt
- Giardia sequences/17_gdh.txt
- Giardia sequences/18_gdh.txt
- Giardia sequences/19_gdh.txt
- Giardia sequences/22_gdh.txt
- Giardia sequences/23_gdh.txt
- Giardia sequences/24_gdh.txt
- Giardia sequences/25_gdh.txt
- Giardia sequences/26_gdh.txt
- Giardia sequences/27_gdh.txt
- Giardia sequences/28_gdh.txt
- Giardia sequences/29_gdh.txt
- Giardia sequences/30_gdh.txt
- Giardia sequences/32_gdh.txt
- Giardia sequences/33_gdh.txt
- Giardia sequences/36_gdh.txt
- Giardia sequences/37_gdh.txt
- Giardia sequences/38_gdh.txt
- Giardia sequences/39_gdh.txt
- Giardia sequences/40_gdh.txt
- Giardia sequences/41_gdh.txt
- Giardia sequences/42_tpi.txt
- Giardia sequences/43_tpi.txt
- Giardia sequences/44_tpi.txt
- Giardia sequences/45_tpi.txt
- Giardia sequences/46_tpi.txt
- Giardia sequences/47_tpi.txt
- Giardia sequences/49_tpi.txt
- Giardia sequences/50_tpi.txt
- Giardia sequences/51_tpi.txt
- Giardia sequences/52_tpi.txt
- Giardia sequences/53_tpi.txt
- Giardia sequences/54_tpi.txt
- Giardia sequences/55_tpi.txt
- Giardia sequences/59_tpi.txt
- Giardia sequences/60_tpi.txt
- Giardia sequences/61_tpi.txt
- Giardia sequences/62_tpi.txt
- Giardia sequences/63_tpi.txt
- Giardia sequences/64_tpi.txt
- Giardia sequences/65_tpi.txt
- Giardia sequences/66_tpi.txt
- Giardia sequences/67_tpi.txt
- Giardia sequences/68_tpi.txt
- Giardia sequences/69_tpi.txt
- Giardia sequences/70_tpi.txt
