# Supplementary material for: Molecular detection and genotyping of intestinal protozoa from different biogeographical regions of Colombia
Source: PeerJ. 2020 Mar 9;8:e8554. doi: 10.7717/peerj.8554 (PMC7067185; doi:10.7717/peerj.8554)
Supplement: Supplemental Information 3 [file peerj-08-8554-s003.zip]

Archive with 116 entries (115 files):
- Blastocystis sequences/
- Blastocystis sequences/Blasto_193.txt
- Blastocystis sequences/Blasto_194.txt
- Blastocystis sequences/Blasto_195.txt
- Blastocystis sequences/Blasto_196.txt
- Blastocystis sequences/Blasto_197.txt
- Blastocystis sequences/Blasto_198.txt
- Blastocystis sequences/Blasto_199.txt
- Blastocystis sequences/Blasto_200.txt
- Blastocystis sequences/Blasto_201.txt
- Blastocystis sequences/Blasto_202.txt
- Blastocystis sequences/Blasto_203.txt
- Blastocystis sequences/Blasto_204.txt
- Blastocystis sequences/Blasto_205.txt
- Blastocystis sequences/Blasto_206.txt
- Blastocystis sequences/Blasto_207.txt
- Blastocystis sequences/Blasto_208.txt
- Blastocystis sequences/Blasto_209.txt
- Blastocystis sequences/Blasto_210.txt
- Blastocystis sequences/Blasto_211.txt
- Blastocystis sequences/Blasto_212.txt
- Blastocystis sequences/Blasto_213.txt
- Blastocystis sequences/Blasto_214.txt
- Blastocystis sequences/Blasto_217.txt
- Blastocystis sequences/Blasto_218.txt
- Blastocystis sequences/Blasto_219.txt
- Blastocystis sequences/Blasto_220.txt
- Blastocystis sequences/Blasto_222.txt
- Blastocystis sequences/Blasto_223.txt
- Blastocystis sequences/Blasto_224.txt
- Blastocystis sequences/Blasto_225.txt
- Blastocystis sequences/Blasto_226.txt
- Blastocystis sequences/Blasto_227.txt
- Blastocystis sequences/Blasto_228.txt
- Blastocystis sequences/Blasto_229.txt
- Blastocystis sequences/Blasto_312.txt
- Blastocystis sequences/Blasto_313.txt
- Blastocystis sequences/Blasto_314.txt
- Blastocystis sequences/Blasto_315.txt
- Blastocystis sequences/Blasto_316.txt
- Blastocystis sequences/Blasto_317.txt
- Blastocystis sequences/Blasto_318.txt
- Blastocystis sequences/Blasto_319.txt
- Blastocystis sequences/Blasto_320.txt
- Blastocystis sequences/Blasto_321.txt
- Blastocystis sequences/Blasto_322.txt
- Blastocystis sequences/Blasto_323.txt
- Blastocystis sequences/Blasto_324.txt
- Blastocystis sequences/Blasto_325.txt
- Blastocystis sequences/Blasto_326.txt
- Blastocystis sequences/Blasto_327.txt
- Blastocystis sequences/Blasto_328.txt
- Blastocystis sequences/Blasto_329.txt
- Blastocystis sequences/Blasto_330.txt
- Blastocystis sequences/Blasto_331.txt
- Blastocystis sequences/Blasto_332.txt
- Blastocystis sequences/B_10.fas
- Blastocystis sequences/B_101.fas
- Blastocystis sequences/B_103.fas
- Blastocystis sequences/B_105.fas
- Blastocystis sequences/B_107.fas
- Blastocystis sequences/B_109.fas
- Blastocystis sequences/B_110.fas
- Blastocystis sequences/B_112.fas
- Blastocystis sequences/B_121.fas
- Blastocystis sequences/B_123.fas
- Blastocystis sequences/B_125.fas
- Blastocystis sequences/B_127.fas
- Blastocystis sequences/B_132.fas
- Blastocystis sequences/B_133.fas
- Blastocystis sequences/B_14.fas
- Blastocystis sequences/B_148.fas
- Blastocystis sequences/B_152.fas
- Blastocystis sequences/B_155.fas
- Blastocystis sequences/B_156.fas
- Blastocystis sequences/B_157.fas
- Blastocystis sequences/B_159.fas
- Blastocystis sequences/B_167.fas
- Blastocystis sequences/B_17.fas
- Blastocystis sequences/B_177.fas
- Blastocystis sequences/B_18.fas
- Blastocystis sequences/B_183.fas
- Blastocystis sequences/B_188.fas
- Blastocystis sequences/B_191.fas
- Blastocystis sequences/B_195.fas
- Blastocystis sequences/B_197.fas
- Blastocystis sequences/B_198.fas
- Blastocystis sequences/B_200.fas
- Blastocystis sequences/B_202.fas
- Blastocystis sequences/B_21.fas
- Blastocystis sequences/B_211.fas
- Blastocystis sequences/B_214.fas
- Blastocystis sequences/B_215.fas
- Blastocystis sequences/B_221.fas
- Blastocystis sequences/B_223.fas
- Blastocystis sequences/B_244.fas
- Blastocystis sequences/B_248.fas
- Blastocystis sequences/B_257.fas
- Blastocystis sequences/B_260.fas
- Blastocystis sequences/B_262.fas
- Blastocystis sequences/B_265.fas
- Blastocystis sequences/B_270.fas
- Blastocystis sequences/B_30.fas
- Blastocystis sequences/B_37.fas
- Blastocystis sequences/B_39.fas
- Blastocystis sequences/B_4.fas
- Blastocystis sequences/B_45.fas
- Blastocystis sequences/B_47.fas
- Blastocystis sequences/B_50.fas
- Blastocystis sequences/B_52.fas
- Blastocystis sequences/B_56.fas
- Blastocystis sequences/B_66.fas
- Blastocystis sequences/B_95.fas
- Blastocystis sequences/B_96.fas
- Blastocystis sequences/B_97.fas
- Blastocystis sequences/B_99.fas
