# Supplementary material for: Molecular detection and genotyping of intestinal protozoa from different biogeographical regions of Colombia
Source: PeerJ. 2020 Mar 9;8:e8554. doi: 10.7717/peerj.8554 (PMC7067185; doi:10.7717/peerj.8554)
Supplement: Supplemental Information 3 [file peerj-08-8554-s003.zip › Blastocystis sequences/Blasto_212.txt]

>Blastocystis 212_18s
TGAGGGGGGGGGGGGGGGGGGGCGACGAAAAAATTGGCCGGCTCCTATGT
ATGGGGCGACTACGATAACGGCGATAACATGTATACCTTGGCGAAAACTG
GAACAACGCCGTAAACTACTGGCGAGGATCTACCAGATACCTCCCTGGGT
CATGATTGGGTGGGTTGCCCAAATGACGAAGGGCTCCCCCCGCGGGGGGG
TCTGTCTGCGCTACCCTTAAGGGAGCGCGCTTTCAGGTAGCTCTTTTCCC
CCCTACGCGCAAAGGCCCGGCGGTTTCCCCAACTTGTGTTCCCTCCCAAT
AACAATGATAATCCCCGGGGGCCCCGCGTGGCCGCGCCATAGAAACCCCT
CCTCCCGCCTCCGGACCCCCCGCCCGGCGAACCTGTTGGGGAACCTCCGC
CGGGCCTCCCCGAAACCGACATTAATTTTCCCGGCGTGGACCTTACCAAA
GCAGCCCCGGCGCTTATTCCCACCCGTCCACTACACATGACGCAGGGGCT
GGGGGGGGATTTGTCTTTTCTTCTTTTTTTTCGTATTTCGCCTTGAGTTG
GTTCGTGCCTTCCTTCTTTATTTTTGACAGTTATTTGGTCTTTCTGCCGG
TTAGTTAACATACTGTCCATTTCAGATTGTTGTCTGCTTTGTTGTGTGCT
TGCGTTGGTTACGTTTTCACCGATTTTCTTTTTGTCTCTTGTTGGCTAGG
TGTATTTTTGTTCGTGTGTCGCTATTTGTCTGTCTCGTTTCTTTGTTGCG
TGAGTGGCAGCTAGATCGTATTGTGGTCTTTGTTTGGTGTTTTTCTTTTT
GCTTTGTCGTGTGTCAGCGTATTATTGCTCTGTCTCGTTCGGTAGCGTCT
CGTGCTCTGTTGTGTAGTTTTGTTTATTTTGTTTTGTCGTCGTGTGTAGT
GTGTCTGTTTATTTCTAAGCTTTGTTACTGGAGTTTAGTTTTAGTTCGCT
ATTCTCTTGTTTTTGTAGGTGTGATTCGCGCCCTTCGGCTCTCCGTCGGC
TTTTGGTGGATTTTGTTTTTATTGTTTATTATGAGGACGGGGTATGTTTT
TCCCTTGTTCTCTGTGGTTTTATGTTTTTTCTTTTCTTGTTATCTCGTTA
GCTTGTTGTTTTTTTTTCGTACTTACTTTTTTCCGTTATGCGCTTTTTAC
TTTTCTCTTGTTTTTTTGCGCTTTATTTTTGTGGTCCCTGTTCCGGGTTT
TTGCTTATTTCGTTCGCGGTGGTTTGTTTTCGGTTGTTTTTTTTTTGTCC
GTTTTTTCTCTTCTCCCGCCTCCGCTACCCTTTCCCCTTGTTCTTGTGCT
TTCTACTTTATAGCTTGCCGTTTTTTCGTGTTTTTTCGTGCCTTTTTTTC
TTTTCTCTCCTGCTTTTTTTTTTTTTCTATGCTCTCCTTTTGGTTTTTGG
CGCTCCTGCCGCGCCTTTTTTATGCGTGTTTTTCGCCCGCCGCCTTTTTT
TTTAGGCCCCCTGCTGTCTTTTTTTTTTTTTTTACCGTGTACTCTTACCC
TTTTTTCGGTTTGTTGTTGGTGCGCTCGTTCTTTTTTTGTCTCGGCGGTT
TGTTTTTTTTTGTTTTTTTCTATGCCTTGTTTTCGCCTGCGGTTGTTTTC
GGTTTTTTTTTTTTTTTTTCCTTTTTTTTTTCCCTGCCTTTCCC
