# Supplementary material for: Molecular detection and genotyping of intestinal protozoa from different biogeographical regions of Colombia
Source: PeerJ. 2020 Mar 9;8:e8554. doi: 10.7717/peerj.8554 (PMC7067185; doi:10.7717/peerj.8554)
Supplement: Supplemental Information 3 [file peerj-08-8554-s003.zip › Blastocystis sequences/B_198.fas]

>B-198_BhRDr
GCTTATCGATAAGAGTTGTACGTTGTTCTCAATCCAATTGCAAGACTAAGAGTCCCGCATTGTGATTTATTGTCACTACCTCCCTGTGTCAGGATTGGGTAATTTACGCGCCTGCTGCCTTCCTTGGATGTGGTAGCCATCTCTCAGGCTCCCTCTCCGAAATCGAACCCAAATTCTTCGTTACCCGTTACTGCCATGGTAGACCCATATGCTACCATCGAAAGCTGATAGGGCAGAAACTTGAAAGACTCATCGCTACTTTAAGCATGCGATACGATAGGTTACTATTACTCACTATCATGCCGAAGCATATGGTTTTCATTCTAATAAACACATCCCAATGGGACTTTACTCATGTATTAGCCCTAGAATTACTACGGTTATCCAATTAGTATCCTTCACCAAATAAACTATAACTGATATAATGAGCCATTCGCAGTTTCAAAG
