# Supplementary material for: Molecular detection and genotyping of intestinal protozoa from different biogeographical regions of Colombia
Source: PeerJ. 2020 Mar 9;8:e8554. doi: 10.7717/peerj.8554 (PMC7067185; doi:10.7717/peerj.8554)
Supplement: Supplemental Information 4 [file peerj-08-8554-s004.zip]

Archive with 22 entries (21 files):
- Cryptosporidium sequences/
- Cryptosporidium sequences/Crypto_292.txt
- Cryptosporidium sequences/Crypto_295.txt
- Cryptosporidium sequences/Crypto_297.txt
- Cryptosporidium sequences/Crypto_301.txt
- Cryptosporidium sequences/Crypto_302.txt
- Cryptosporidium sequences/Crypto_303.txt
- Cryptosporidium sequences/Crypto_304.txt
- Cryptosporidium sequences/Crypto_306.txt
- Cryptosporidium sequences/Crypto_307.txt
- Cryptosporidium sequences/Crypto_308.txt
- Cryptosporidium sequences/Crypto_310.txt
- Cryptosporidium sequences/G_124.fas
- Cryptosporidium sequences/G_126.fas
- Cryptosporidium sequences/G_14.fas
- Cryptosporidium sequences/G_175.fas
- Cryptosporidium sequences/G_193.fas
- Cryptosporidium sequences/G_202.fas
- Cryptosporidium sequences/G_204.fas
- Cryptosporidium sequences/G_245.fas
- Cryptosporidium sequences/G_50.fas
- Cryptosporidium sequences/G_95.fas
