# Supplementary material for: Molecular detection and genotyping of intestinal protozoa from different biogeographical regions of Colombia
Source: PeerJ. 2020 Mar 9;8:e8554. doi: 10.7717/peerj.8554 (PMC7067185; doi:10.7717/peerj.8554)
Supplement: Supplemental Information 4 [file peerj-08-8554-s004.zip › Cryptosporidium sequences/Crypto_302.txt]

>Cryptosporidium 302_18s
GATACCGTCGTAGTCTTAACCATAAACTATGCCGACTAGAGATTGGAGGTTGTTCCTTACTCAG
